# Supplementary material for: The prognostic and immunological role of MYB: from bladder cancer validation to pan-cancer analysis
Source: Biosci Rep. 2023 Apr 6;43(4):BSR20222627. doi: 10.1042/BSR20222627 (PMC10086116; doi:10.1042/BSR20222627)
Supplement: Supplementary Table S1 [file BSR-2022-2627_supp1.xlsx]

## Sheet: Sheet1
Table S1. Cancer type abbreviations
TCGA-ACC	Adrenocortical carcinoma
TCGA-BLCA	Bladder Urothelial Carcinoma
TCGA-BRCA	Breast invasive carcinoma
TCGA-CESC	Cervical squamous cell carcinoma and endocervical adenocarcinoma
TCGA-CHOL	Cholangiocarcinoma
TCGA-COAD	Colon adenocarcinoma
TCGA-COADREAD	Colon adenocarcinoma/Rectum adenocarcinoma
TCGA-DLBC	Lymphoid Neoplasm Diffuse Large B-cell Lymphoma
TCGA-ESCA	Esophageal carcinoma
TCGA-FPPP	FFPE Pilot Phase II
TCGA-GBM	Glioblastoma multiforme
TCGA-GBMLGG	Glioma
TCGA-HNSC	Head and Neck squamous cell carcinoma
TCGA-KICH	Kidney Chromophobe
TCGA-KIPAN	Pan-kidney cohort (KICH+KIRC+KIRP)
TCGA-KIRC	Kidney renal clear cell carcinoma
TCGA-KIRP	Kidney renal papillary cell carcinoma
TCGA-LAML	Acute Myeloid Leukemia
TCGA-LGG	Brain Lower Grade Glioma
TCGA-LIHC	Liver hepatocellular carcinoma
TCGA-LUAD	Lung adenocarcinoma
TCGA-LUSC	Lung squamous cell carcinoma
TCGA-MESO	Mesothelioma
TCGA-OV	Ovarian serous cystadenocarcinoma
TCGA-PAAD	Pancreatic adenocarcinoma
TCGA-PCPG	Pheochromocytoma and Paraganglioma
TCGA-PRAD	Prostate adenocarcinoma
TCGA-READ	Rectum adenocarcinoma
TCGA-SARC	Sarcoma
TCGA-STAD	Stomach adenocarcinoma
TCGA-SKCM	Skin Cutaneous Melanoma
TCGA-STES	Stomach and Esophageal carcinoma
TCGA-TGCT	Testicular Germ Cell Tumors
TCGA-THCA	Thyroid carcinoma
TCGA-THYM	Thymoma
TCGA-UCEC	Uterine Corpus Endometrial Carcinoma
TCGA-UCS	Uterine Carcinosarcoma
TCGA-UVM	Uveal Melanoma
TARGET-OS	Osteosarcoma
TARGET-ALL	Acute Lymphoblastic Leukemia
TARGET-NB	Neuroblastoma
TARGET-WT	High-Risk Wilms Tumor
